# Supplementary material for: A Systematic Review and Meta-Analysis of Prophylactic Vasopressors for the Prevention of Peri-Intubation Hypotension
Source: Diseases. 2024 Dec 31;13(1):5. doi: 10.3390/diseases13010005 (PMC11764260; doi:10.3390/diseases13010005)
Supplement: Supplementary file 1 [file diseases-13-00005-s001.zip]

Archive with 1 entries (1 files):
- diseases-3269300-supplementary.pdf
